# Supplementary material for: The patterned assembly and stepwise Vps4-mediated disassembly of composite ESCRT-III polymers drives archaeal cell division
Source: Sci Adv. 2023 Mar 15;9(11):eade5224. doi: 10.1126/sciadv.ade5224 (PMC10017037; doi:10.1126/sciadv.ade5224)
Supplement: Supplementary file 2 — Movies S1 to S3 [file sciadv.ade5224_movies_s1_to_s3.zip]

Archive with 4 entries (4 files):
- ade5224_Movie_S1.mp4
- ade5224_Movie_S2.mp4
- ade5224_Movie_S3a.mp4
- ade5224_Movie_S3b.mp4
